# Supplementary material for: Phylogenetic, Functional and Safety Features of 1950s B. infantis Strains
Source: Microorganisms. 2022 Jan 18;10(2):203. doi: 10.3390/microorganisms10020203 (PMC8879182; doi:10.3390/microorganisms10020203)
Supplement: Supplementary file 1 [file microorganisms-10-00203-s001.zip]

Archive with 3 entries (3 files):
- Figure S1 rev.png
- TableS1 rev.xlsx
- TableS2 rev.xlsx
