# Supplementary material for: Phylogenetic, Functional and Safety Features of 1950s B. infantis Strains
Source: Microorganisms. 2022 Jan 18;10(2):203. doi: 10.3390/microorganisms10020203 (PMC8879182; doi:10.3390/microorganisms10020203)
Supplement: Supplementary file 1 [file microorganisms-10-00203-s001.zip › TableS1 rev.xlsx]

## Sheet: Sheet1
Strain / genome	Source DB	Genome ID/Accession	Strain obtained from
Bifidobacterium_longum_subsp_infantis_LMG11588	This work	this work	BCCM/LMG
Bifidobacterium_longum_subsp_infantis_ATCC_15697	PATRIC RefSeq RefSeq	391904.5 NC_017219.1 NC_011593.1	ATCC BCCM/LMG Nestle Culture Collection (NCC)
Bifidobacterium_longum_subsp_infantis_strain_Bi-26	PATRIC	1682.73	-
Bifidobacterium_longum_subsp_infantis_BIC1401212621b	PATRIC	1682.16	-
Bifidobacterium_longum_subsp_infantis_BIB1401272845a	PATRIC	1682.17	-
Bifidobacterium_longum_subsp_infantis_BIC1206122787	PATRIC	1682.13	-
Bifidobacterium_longum_subsp_infantis_BIC1307292462	PATRIC	1682.14	-
Bifidobacterium_longum_subsp_infantis_BIC1401111250	PATRIC	1682.15	-
Bifidobacterium_longum_subsp_infantis_BIC1401212621a	PATRIC	1682.18	-
Bifidobacterium_longum_subsp_infantis_BIB1401272845b	PATRIC	1682.19	-
Bifidobacterium_longum_subsp_infantis_strain_NCTC13219	PATRIC	1682.37	-
Bifidobacterium_longum_subsp_infantis_strain_B.longum_ssp_infantis_2_mod	PATRIC	1682.11	-
Bifidobacterium_longum_subsp_infantis_strain_IN-F29	PATRIC	1682.29	-
Bifidobacterium_longum_subsp_infantis_strain_TPY12-1	PATRIC	1682.71	-
Bifidobacterium_longum_subsp_infantis_strain_1888B	PATRIC	1682.32	-
Bifidobacterium_longum_subsp_infantis_strain_BT1	PATRIC	1682.24	-
Bifidobacterium_longum_subsp_infantis_R0033	PATRIC	1678.11	-
Bifidobacterium_longum_subsp_infantis_EK3	PATRIC	1.45718e+06	-
Bifidobacterium_longum_subsp_infantis_NCTC11817	PATRIC	1682.48	-
Bifidobacterium_longum_subsp_infantis_UBBI-01	PATRIC	1682.72	-
Bifidobacterium_longum_subsp_infantis_EVC001	RefSeq	NZ_LR655210	-
Bifidobacterium_longum_subsp_longum_NCC2705	Refseq	GCF_000007525.1	-
