# Supplementary material for: Phylogenetic, Functional and Safety Features of 1950s B. infantis Strains
Source: Microorganisms. 2022 Jan 18;10(2):203. doi: 10.3390/microorganisms10020203 (PMC8879182; doi:10.3390/microorganisms10020203)
Supplement: Supplementary file 1 [file microorganisms-10-00203-s001.zip › TableS2 rev.xlsx]

## Sheet: Tabel S1
Table S 2: Average Nucleotide Identity (% ANI) matrix of compared genomes.
B_longum_subsp_infantis_ATCC_15697-JCM_1222	100
B_longum_subsp_infantis_UBBI-01	98.0254	100
B_longum_subsp_infantis_BIC1401212621b	99.9884	98.0652	100
B_longum_subsp_infantis_EK3	98.259	98.0019	98.2557	100
B_longum_subsp_infantis_TPY12-1	98.1407	98.2283	98.1214	97.9723	100
B_longum_subsp_infantis_NCTC11817	99.9973	98.0252	99.9867	98.2788	98.1341	100
B_longum_subsp_infantis_BIB1401272845a	99.9882	98.0543	99.9982	98.2776	98.1267	99.986	100
B_longum_subsp_infantis_1888B	97.9141	97.9928	97.9866	98.0415	97.9254	97.8978	97.9933	100
B_longum_subsp_infantis_NCTC13219	99.9863	98.048	99.9745	98.3222	98.1263	99.9858	99.9884	97.8847	100
B_longum_subsp_infantis_IN-F29	98.15	98.4737	98.1255	98.0624	98.3438	98.115	98.0716	97.944	98.2139	100
B_longum_subsp_infantis_strain_2_mod	98.2537	98.5754	98.3018	98.2411	98.3636	98.2578	98.3086	97.9909	98.198	98.3767	100
B_longum_subsp_infantis_R0033	98.2548	98.008	98.278	99.9484	98.1227	98.2952	98.2477	97.9749	98.2538	98.0862	98.207	100
B_longum_subsp_infantis_BT1	97.8754	97.9416	97.9446	98.0841	97.9346	97.8982	97.8904	99.9899	97.9629	97.9628	97.8912	98.0453	100
B_longum_subsp_infantis_BIC1206122787	99.9921	98.0221	99.9983	98.2503	98.1642	99.9909	99.9985	98.0112	99.9742	98.078	98.1948	98.2157	97.8896	100
B_longum_subsp_infantis_BIC1307292462	99.9907	98.0846	99.9981	98.2613	98.1569	99.9899	99.9977	97.957	99.9897	98.0594	98.1939	98.3296	97.8581	99.9935	100
B_longum_subsp_infantis_BIC1401111250	99.9973	98.0381	99.9985	98.2771	98.1579	99.996	99.9986	97.9181	99.9922	98.1404	98.2111	98.2589	97.891	99.9981	99.9955	100
B_longum_subsp_infantis_EVC001	99.9871	98.1227	99.9876	98.231	98.1012	99.9874	99.9925	98.0673	99.9852	98.132	98.2797	98.2528	97.9054	99.9889	99.9897	99.9858	100
B_longum_subsp_infantis_BIC1401212621a	99.9942	98.086	99.9987	98.2478	98.1284	99.9916	99.9993	98.0478	99.9906	98.1316	98.3034	98.2723	97.9522	99.999	99.9972	99.9984	99.9893	100
B_longum_subsp_infantis_Bi-26	98.3234	98.0943	98.1669	99.958	97.9552	98.2764	98.2008	97.9976	98.3466	98.0729	98.1343	99.9676	97.9875	98.1381	98.1883	98.1793	98.3468	98.1767	100
B_longum_subsp_infantis_BIB1401272845b	99.9924	98.0705	99.9984	98.258	98.1171	99.9903	99.9991	97.9888	99.9888	98.0848	98.2351	98.2568	97.9344	99.9986	99.9978	99.9989	99.9882	99.9991	98.1558	100
B_longum_subsp_infantis_LMG11588	98.2708	98.0026	98.2089	99.9582	98.0075	98.3027	98.2616	97.9635	98.3603	97.9898	98.1837	99.9784	98.0103	98.2678	98.297	98.2667	98.2365	98.2231	99.9707	98.2413	100
B_longum_subsp_longum_NCC2705	94.8714	95.1147	95.066	94.9036	94.8892	94.8967	95.0491	95.1892	94.93	95.1946	94.9554	94.7586	95.2039	95.0935	95.1245	95.0597	95.0909	95.0355	95.1265	95.073	94.7148	100
